# Supplementary material for: A simple method for the preparation of positive samples to preliminarily determine the quality of phosphorylation-specific antibody
Source: PLoS One. 2022 Jul 25;17(7):e0272138. doi: 10.1371/journal.pone.0272138 (PMC9312364; doi:10.1371/journal.pone.0272138)
Supplement: S1 Table — OD values of phosphor-Histone H3-Ser10 in different tissues and cells were proceeded by ELISA assay after incubated in in vitro phosphorylation system with or without ATP. (XLSX) [file pone.0272138.s001.xlsx]

## Sheet: cell lines
	OD450nm
Cell line	-ATP			+ATP
293T	0.3427	0.3013	0.3611	2.4633	3.2821	3.7513
Jurket	0.5405	0.4209	0.4761	2.9325	3.0199	3.5535
Vero	0.5106	0.4094	0.3749	3.4776	2.7439	3.0636
PC-12	0.465	0.373	0.401	2.421	1.313	1.459
L929	0.320556	0.249444	0.267778	3.97889	2.78444	3.68167

## Sheet: Tissues
	OD450nm
Tissue Name	-ATP			+ATP
stomach	0.348	0.419	0.384	2.372	2.416	2.673
large intestine	0.256	0.202	0.248	1.902	1.953	2.315
lung	0.438	0.518	0.373	1.702	2.065	1.753
pancreas	0.551	0.483	0.438	1.438	1.452	1.825
kidney	0.244	0.203	0.265	2.139	2.511	2.732
heart	0.387	0.362	0.403	2.123	2.371	1.998
