# Supplementary material for: A simple method for the preparation of positive samples to preliminarily determine the quality of phosphorylation-specific antibody
Source: PLoS One. 2022 Jul 25;17(7):e0272138. doi: 10.1371/journal.pone.0272138 (PMC9312364; doi:10.1371/journal.pone.0272138)
Supplement: S2 Table — The lysates of 293T cells were incubated in in vitro phosphorylation system with or without ATP. Then the number of phosphorylated peptides and total protein intensities were analyzed by LC-MS/MS. (XLSX) [file pone.0272138.s002.xlsx]

## Sheet: Sheet1
	Without ATP			With ATP
Detected Phosphopeptides	21362	19472	22082	86379	91482	92737
Total Protein Intensity	32800000000	30500000000	30800000000	31500000000	33600000000	31000000000
